# Supplementary material for: Diagnostic yield and clinical utility of whole exome sequencing using an automated variant prioritization system, EVIDENCE
Source: Clin Genet. 2020 Sep 17;98(6):562–70. doi: 10.1111/cge.13848 (PMC7756481; doi:10.1111/cge.13848)
Supplement: Supplementary file 3 — Supplementary Table 1 Database information for variant annotation Supplementary Table 2. Detailed information about the 167 confirmed variants in 141 patients. Supplementary Table 3. Confirmation rate according to the type of involved organ in patients with confirmed and rejected variant. [file CGE-98-562-s003.xlsx]

## Sheet: Supplementary_1
	Supplementary Table 1. Database information for variant annotation
	Database	Specification	Source	Version
	gnomAD	General population data	GnomAD (https://gnomad.broadinstitute.org/downloads)	March 6, 2019:gnomAD 2.1.1. released
	Hg19	Genome assembly	NCBI ftp (https://www.ncbi.nlm.nih.gov/assembly/GCF_000001405.13/)	GRch37.p13
	Ensemble	Transcript	Ensembl VEP (ftp://ftp.ensembl.org/pub)	Ensemble97
	Refseq	Transcript	NCBI ftp (https://ftp.ncbi.nlm.nih.gov/refseq/)	2019-11-01version (GCF_000001405.25_GRCh37.p13_genomic.gff)
	dbNSFP	REVEL, GERPP++_RS	dbNSFP ftp (https://sites.google.com/site/jpopgen/dbNSFP)	4.0c
	dbscSNV	ADA_score, RF_score	dbNSFP ftp (https://sites.google.com/site/jpopgen/dbNSFP)	1.1
	InterPro	Protein domain	https://www.ebi.ac.uk/interpro/	InterProScan 5.45-80.0
	repeatMaSKer	Repeat region checker	http://www.genome.ucsc.edu/cgi-bin/hgTrackUi?hgsid=199336701&c=chr1&g=rmsk	Smit AFA, Hubley R, Green P. RepeatMasker Open-3.0. http://www.repeatmasker.org. 1996-2010.
	OMIM	Disease-gene mapping and disease-symptom set		Jan, 2020
			OMIM (https://www.omim.org/downloads)
	ClinVar	Reported variants	NCBI ftp (https://ftp.ncbi.nlm.nih.gov/pub/clinvar/)	Jan, 2020
	Uniprot	Reported variants and protein domain	UniProt (https://www.uniprot.org/downloads)	July, 2019

## Sheet: Supplementary_2
	Supplementary Table 2. Detailed information about the 167 confirmed variants in 141 patients.
Patient No.	Patient's phenotype	Disease name (Phenotype MIM number)	Inheritance	Gene	NM number	HGVS DNA	HGVS protein	ACMG classification	Rules	Prevalence*	Case level evaluation by family testing
1	HP:0011220:Prominent forehead, HP:0000821:Hypothyroidism, HP:0000369:Low-set ears, HP:0012745:Short palpebral fissure, HP:0001263:Global developmental delay, HP:0000356:Abnormality of the outer ear, HP:0000750:Delayed speech and language development, HP:0030084:Clinodactyly, HP:0000448:Prominent nose, HP:0001249:Intellectual disability, HP:0002194:Delayed gross motor development	Xia-Gibbs syndrome (615829)	AD	AHDC1	NM_001029882.2	c.1481_1482del	p.Lys494SerfsTer22	P	PVS1,PS2,PM2	Unknown	De novo
3	HP:0002376:Developmental regression, HP:0001622:Premature birth, HP:0006989:Dysplastic corpus callosum	Rett syndrome, congenital variant (613454)	AD	FOXG1	NM_005249.4	c.324_339dup	p.Ala114ThrfsTer12	LP	PVS1,PM2	<1/1,000,000	Not done
4	HP:0001290:Generalized hypotonia, HP:0000821:Hypothyroidism, HP:0001399:Hepatic failure, HP:0000750:Delayed speech and language development, HP:0001263:Global developmental delay, HP:0000496:Abnormality of eye movement, HP:0002910:Elevated hepatic transaminase, HP:0001250:Seizure, HP:0003128:Lactic acidosis, HP:0002194:Delayed gross motor development	Mental retardation, autosomal dominant 42 (616973)	AD	GNB1	NM_002074.4	c.239T>A	p.Ile80Asn	P	PS2,PM1,PM2,PM5,PP3,PP5	Unknown	De novo
7	HP:0000252:Microcephaly, HP:0000518:Cataract, HP:0001274:Agenesis of corpus callosum, HP:0009892:Anotia, HP:0000589:Coloboma, HP:0001631:Atrial septal defect, HP:0002539:Cortical dysplasia, HP:0004796:Gastrointestinal obstruction, HP:0000356:Abnormality of the outer ear	Retinal dystrophy, early-onset, with or without pituitary dysfunction (610125)	AD	OTX2	NM_001270525.1	c.728dup	p.Ala244SerfsTer16	P	PVS1,PS2,PM2	<1/1,000,000	De novo
10	HP:0003761:Calcinosis, HP:0001324:Muscle weakness, HP:0000873:Diabetes insipidus, HP:0012210:Abnormal renal morphology, HP:0000124:Renal tubular dysfunction, HP:0001948:Alkalosis, HP:0001622:Premature birth, HP:0002194:Delayed gross motor development	Bartter syndrome, type 1, antenatal (601678)	AR	SLC12A1	NM_000338.2	c.1679T>C	p.Leu560Pro	LP	PM2,PM3,PP3,PP4,	<1/1,000,000	Inherited from father
					NM_000338.2	c.382C>T	p.Arg128Ter	P	PVS1,PM2,PP4		Inherited from mother
12	HP:0000978:Bruising susceptibility, HP:0005110:Atrial fibrillation, HP:0011675:Arrhythmia, HP:0006699:Premature atrial contractions, HP:0011121:Abnormality of skin morphology, HP:0001382:Joint hypermobility, HP:0000974:Hyperextensible skin	Cutis laxa, autosomal dominant 1 (123700)	AD	ELN	NM_001278939.1	c.2235dup	p.Gly746ArgfsTer64	P	PVS1,PM2,PM6,PP4	<1/1,000,000	Not done, assumed de novo
14	HP:0012444:Brain atrophy, HP:0001263:Global developmental delay, HP:0001272:Cerebellar atrophy, HP:0000657:Oculomotor apraxia	Ataxia-telangiectasia (208900)	AR	ATM	NM_000051.3	c.1844T>C	p.Leu615Pro	LP	PM1,PM2,PM3, PP3,PP4	1/40,000-100,000	Inherited from father
					NM_000051.3	c.8687A>C	p.Gln2896Pro	LP	PM1,PM2,PM3,PP3,PP4		Inherited from mother
16	HP:0008034:Abnormal iris pigmentation, HP:0002286:Fair hair, HP:0001643:Patent ductus arteriosus	Oculocutaneous albinism type 2 (203200)	AR	OCA2	NM_000275.2	c.1441G>A	p.Ala481Thr	LP	PM1,PM3,PP3,PP4,PP5,BS1	1/20,000	Inherited from father and mother
					NM_000275.2	c.406C>T	p.Arg136Ter	P	PVS1,PM2,PP4		Not done
20	HP:0000091:Abnormal renal tubule morphology, HP:0000100:Nephrotic syndrome, HP:0000545:Myopia	Alport syndrome 1, X-Linked (301050)	XD	COL4A5	NM_033380.2	c.1779+3G>C		VUS	PM2,PP3,PP4,PP5	1/50,000	Not done
23	HP:0002110:Bronchiectasis	Ciliary dyskinesia, primary, 11 (612649)	AR	RSPH4A	NM_001010892.2	c.1391G>A	p.Gly464Glu	LP	PM2,PM3,PP3,PP4,	1/31,000	De novo
					NM_001010892.2	c.279_280del	p.Pro94PhefsTer25	P	PVS1,PM2,PP4		Inherited from mother
24	HP:0000618:Blindness, HP:0000508:Ptosis	Fibrosis of extraocular muscles, congenital, 1 (135700)	AD	KIF21A	NM_001173463.1	c.2821C>T	p.Arg941Trp	LP	PM2,PM5,PM6,PP3,PP4,PP5	1/230,000	Not done, assumed de novo
25	HP:0002910:Elevated hepatic transaminase, HP:0000107:Renal cyst	Polycystic kidney disease 1 (173900)	AD	PKD1	NM_001009944.2	c.11243G>C	p.Arg3748Pro	LP	PM1,PM2,PP3,PP4	1/500-1,000	Inherited from symptomatic father
26	HP:0020100:Unusual fungal infection, HP:0001260:Dysarthria, HP:0002251:Aganglionic megacolon, HP:0410241:Abnormal IgE level, HP:0002721:Immunodeficiency, HP:0000238:Hydrocephalus, HP:0020101:Invasive fungal infection	Candidiasis, familial, 2, autosomal recessive (212050)	AR	CARD9	NM_052813.4	c.820dup	p.Asp274GlyfsTer61	P	PVS1,PM2,PP4	Unknown	Not done
30	HP:0000510:Rod-cone dystrophy	Retinal dystrophy with inner retinal dysfunction and ganglion cell abnormalities (616079)	AD	ITM2B	NM_021999.4	c.760T>A	p.Phe254Ile	LP	PM2,PP3,PM6,PP4	<1/1,000,000	Not done, assumed de novo
34	HP:0002910:Elevated hepatic transaminase, HP:0003234:Decreased plasma carnitine, HP:0003128:Lactic acidosis, HP:0000256:Macrocephaly, HP:0001946:Ketosis	Acyl-coa dehydrogenase, medium-chain, deficiency of (201450)	AR	ACADM	NM_001127328.1	c.997A>G	p.Lys333Glu	LP	PM1,PM2,PM5,PP2,PP3,PP4	1/17,000	Inherited from father
					NM_001127328.1	c.1201T>A	p.Tyr401Asn	LP	PM1,PM2,PM5,PP2,PP3,PP4,PP5		Inherited from mother
35	HP:0002721:Immunodeficiency, HP:0031292:Cutaneous abscess	Immunodeficiency 32A, mycobacteriosis, autosomal dominant (614893)	AD	IRF8	NM_002163.2	c.19G>A	p.Gly7Ser	LP	PM2,PP1,PP2,PP3,PP4	<1/1,000,000	Inherited from symptomatic mother, heterozygous symptomatic sister
37	HP:0031944:Pleural thickening, HP:0002102:Pleuritis, HP:0001638:Cardiomyopathy, HP:0002721:Immunodeficiency, HP:0001701:Pericarditis	Singleton-Merten Syndrome 1 (182250)	AD	IFIH1	NM_022168.3	c.1238_1239del	p.Thr413SerfsTer5	P	PVS1,PM2,PP4	Unknown	Inherited from father
38	HP:0000093:Proteinuria	Focal segmental glomerulosclerosis 5 (613237)	AD	INF2	NM_001031714.3	c.653G>A	p.Arg218Gln	LP	PM1,PM2,PM5,PM6,PP3,PP5,PP4	Unknown	Not done, assumed de novo
44	HP:0000787:Nephrolithiasis, HP:0000114:Proximal tubulopathy	Adenine phosphoribosyltransferase deficiency (614723)	AR	APRT	NM_000485.2	c.294G>A	p.Trp98Ter	P	PVS1,PM2,PP4,PP5	1/50,000-100,000 (Europe), 1/27,000 (Japan)	Not done
49	HP:0007738:Uncontrolled eye movements, HP:0010797:Hemangioblastoma, HP:0007461:Hemangiomatosis, HP:0005584:Renal cell carcinoma, HP:0002664:Neoplasm	Alagille syndrome 1 (118450)	AD	JAG1	NM_000214.2	c.2264A>G	p.Asn755Ser	LP	PM1,PM2,PM6,PP3,PP4	1/70,000	Not done, assumed de novo
50	HP:0000090:Nephronophthisis, HP:0000970:Anhidrosis, HP:0031006:Acroparesthesia, HP:0000083:Renal insufficiency, HP:0001712:Left ventricular hypertrophy	Nephronophthisis 3 (604387)	AR	NPHP3	NM_153240.4	c.2694-2_2694-1del		P	PVS1,PM2,PP4,PP5	<1/1,000,000	Not done
					NM_153240.4	c.3757C>G	p.Leu1253Val	VUS	PM2,BP4,PP4
55	HP:0001363:Craniosynostosis, HP:0000494:Downslanted palpebral fissures, HP:0002002:Deep philtrum, HP:0008572:External ear malformation, HP:0000520:Proptosis, HP:0000369:Low-set ears	Loeys-Dietz syndrome 1 (609192)	AD	TGFBR1	NM_001306210.1	c.652G>C	p.Gly218Arg	P	PS2,PM2,PM5,PP2,PP3,PP4	Unknown	De novo
65	HP:0002910:Elevated hepatic transaminase	Wilson disease (277900)	AR	ATP7B	NM_000053.3	c.3104G>T	p.Gly1035Va	LP	PM1,PM2,PP2,PP3,PP4,PP5	1/30,000	Not done
					NM_000053.3	c.3316G>A	p.Val1106Ile	LP	PM1,PM2,PM5,PP2,PP3,PP4,PP5
66	HP:0100807:Long fingers, HP:0002616:Aortic root aneurysm, HP:0000256:Macrocephaly, HP:0001382:Joint hypermobility	Loeys-Dietz syndrome 2 (610168)	AD	TGFBR2	NM_001024847.2	c.1645G>T	p.Asp549Tyr	LP	PM1,PM2,PM5,PP2,PP3,PP4	Unknown	Inherited from symptomatic mother
67	HP:0002721:Immunodeficiency, HP:0002573:Hematochezia	Immunodeficiency 14 (615513)	AD	PIK3CD	NM_005026.3	c.3061G>A	p.Glu1021Lys	LP	PS2,PM2,PP3,PP4	<1/1,000,000	De novo
68	HP:0002719:Recurrent infections, HP:0001876:Pancytopenia, HP:0040218:Reduced natural killer cell count, HP:0001875:Neutropenia, HP:0100039:Thickened cortex of bones, HP:0001903:Anemia, HP:0010975:Abnormal B cell count	Ataxia-Pancytopenia syndrome (159500)	AD	SAMD9L	NM_152703.3	c.2965C>G	p.His989Asp	LP	PS2,PM2,PP4,BP4	Unknown	De novo
69	HP:0031207:Hepatic hemangioma, HP:0001028:Hemangioma	Capillary malformation-ateriovenous malformation 2 (618196)	AD	EPHB4	NM_004444.4	c.2591G>A	p.Arg864Gln	LP	PM1,PM2,PP2,PP3,PP4	Unknown	Not done
72	HP:0040081:Abnormal circulating creatine kinase concentration, HP:0002490:Increased CSF lactate, HP:0003128:Lactic acidosis, HP:0004902:Congenital lactic acidosis	Pyruvate carboxylase deficiency (266150)	AR	PC	NM_000920.3	c.2874dup	p.Phe959ValfsTer8	P	PVS1,PM2,PP4	1/250,000	Inherited from father
					NM_000920.3	c.179dup	p.Ile61HisfsTer9	P	PVS1,PM2,PP4		De novo
74	HP:0000112:Nephropathy, HP:0000099:Glomerulonephritis, HP:0011675:Arrhythmia, HP:0001657:Prolonged QT interval, HP:0001663:Ventricular fibrillation	Ventricular tachycardia, catecholaminergic polymorphic (115197)	AD	MYBPC3	NM_000256.3	c.3072C>A	p.Ser1024Arg	LP	PM1,PM2,PP4,PM6,BP4	1/10,000	Not done, assumed de novo
84	HP:0001903:Anemia, HP:0001875:Neutropenia, HP:0001878:Hemolytic anemia, HP:0001876:Pancytopenia	Spherocytosis, type 1 (182900)	AD	ANK1	NM_000037.3	c.2569_2570del	p.Pro857SerfsTer11	P	PVS1, PM2,PM6,PP4	1/2,000 (Northern Europe)	Assumed de novo
85	HP:0001373:Joint dislocation, HP:0031869:Recurrent joint dislocation, HP:0000973:Cutis laxa, HP:0001388:Joint laxity	Occipital horn syndrome (304150)	XR	ATP7A	NM_000052.5	c.2111A>G	p.Gln704Arg	LP	PS2,PP3,PP4	1/100,000	De novo
87	HP:0007431:Congenital ichthyosiform erythroderma	Ichthyosis, congenital, autosomal recessive 4A (601277)	AR	ABCA12	NM_173076.2	c.4139A>G	p.Asn1380Ser	LP	PM2,PM3,PP3,PP4,PP5	Unknown	Inherited from father
					NM_173076.2	c.5848C>T	p.Arg1950Ter	P	PVS1,PM2,PP4		Inherited from mother
89	HP:0000790:Hematuria, HP:0000093:Proteinuria, HP:0000829:Hypoparathyroidism, HP:0001903:Anemia, HP:0030034:Diffuse glomerular basement membrane lamellation	Alport syndrome 2, autosomal recessive (203780)	AR	COL4A4	NM_000092.4	c.4268C>G	p.Asp656Gly	VUS	PM1,PM2,PP4,BP4	1/50,000	Inherited from father and mother
99	HP:0009800:Maternal diabetes, HP:0100602:Preeclampsia, HP:0005145:Coronary artery stenosis, HP:0001663:Ventricular fibrillation	Cardiomyopathy, dilated, 1A (115200)	AD	LMNA	NM_170707.3	c.898G>A	p.Asp300Asn	LP	PM1,PM2,PM5,PP2,PP3,PP4,PP5	36.5/100,000	Not done
102	HP:0011856:Pica, HP:0002910:Elevated hepatic transaminase, HP:0001399:Hepatic failure, HP:0001903:Anemia, HP:0002721:Immunodeficiency, HP:0002090:Pneumonia	Autoinflammation with infantile enterocolitis (616050)	AD	NLRC4	NM_021209.4	c.787G>T	p.Ala263Ser	LP	PM2,PP2,PM6,PP4,BP4	<1/1,000,000	Not done
103	HP:0002917:Hypomagnesemia, HP:0000112:Nephropathy, HP:0002901:Hypocalcemia	Hypomagnesemia 1, intestinal (602014)	AR	TRPM6	NM_017662.4	c.1436A>G	p.Tyr479Cys	LP	PM2,PM3,PP3,PP4	Unknown	Inherited from father
					NM_017662.4	c.4932_4933del	p.Lys1644AsnfsTer4	P	PVS1,PM2,PP4		Inherited from mother
105	HP:0012587:Macroscopic hematuria, HP:0000540:Hypermetropia, HP:0000365:Hearing impairment	Alport syndrome 1, X-Linked (301050)	XD	COL4A5	NM_033380.2	c.3596G>A	p.Gly1199Glu	P	PS2,PM1,PM2,PP2,PP3,PP4	1/50,000	De novo
112	HP:0001631:Atrial septal defect, HP:0000006:Autosomal dominant inheritance, HP:0011675:Arrhythmia, HP:0001657:Prolonged QT interval, HP:0000729:Autistic behavior	Atrioventricular septal defect 4 (614430)	AD	GATA4	NM_001308093.1	c.962G>A	p.Arg321Gln	LP	PM2,PM5,PP2,PP3	Unknown	Not done
113	HP:0032118:Retinitis, HP:0000510:Rod-cone dystrophy	Pigmented paravenous chorioretinal atrophy (172870)	AD	CRB1	NM_201253.2	c.1576C>T	p.Arg526Ter	P	PVS1,PM2,PM6,PP4	<1/1,000,000	Not done, assumed de novo
115	HP:0000510:Rod-cone dystrophy	Retinitis pigmentosa 14 (600132)	AR	TULP1	NM_003322.5	c.959T>G	p.Met320Arg	LP	PM2,PP2,PP3,PP4	1/4,000	Inherited from father
					NM_003322.5	c.1145T>C	p.Phe382Ser	LP	PM2,PP2,PP3,PP4,PP5		Inherited from mother
116	HP:0001644:Dilated cardiomyopathy, HP:0001638:Cardiomyopathy	Cardiomyopathy, hypertrophic, 3 (115196)	AD	TPM1	NM_000366.5	c.250G>T	p.Asp84Tyr	LP	PM2,PM5,PP2,PP3,PP4	1/500	Not done
117	HP:0002666:Pheochromocytoma, HP:0000518:Cataract, HP:0002664:Neoplasm, HP:0001399:Hepatic failure, HP:0000501:Glaucoma	Von Hippel-Lindau syndrome (193300)	AD	VHL	NM_000551.3	c.482G>A	p.Arg161Gln	LP	PM1,PM2,PM5,PM6,PP2,PP3,PP5,PP4,	1/36,000	Not done, assumed de novo
118	HP:0001680:Coarctation of aorta, HP:0001638:Cardiomyopathy	Cardiomyopathy, familial hypertrophic, 1 (192600)	AD	MYH7	NM_000257.2	c.1182C>A	p.Asp394Glu	P	PM1,PM2,PP2,PP3,PP4,PP5	1/500	Inherited from father
122	HP:0001999:Abnormal facial shape, HP:0000470:Short neck, HP:0001638:Cardiomyopathy	Aortic aneurysm, thoracic 4 (132900)	AD	MYH11	NM_001040114.1	c.5260G>C	p.Glu1754Gln	LP	PM1,PM2,PP3,PP4		Inherited from father
124	HP:0001394:Cirrhosis, HP:0001915:Aplastic anemia, HP:0011010:Chronic, HP:0002206:Pulmonary fibrosis, HP:0001903:Anemia	Pulmonary fibrosis, and/or bone marrow failure, telomere-related, 3 (616373)	AD	RTEL1	NM_001283009.1	c.1642A>G	p.Ile548Val	VUS	PM2,PP1,PP4,BP4	Unknown	Heterozygous symptomatic sister
127	HP:0001382:Joint hypermobility	Ehlers-Danlos syndrome, classic type, 1 (130000)	AD	COL5A1	NM_000093.4	c.278-2A>C		P	PVS1,PS2,PM2,PP4	1/20,000-40,000	De novo
130	HP:0031796:Recurrent, HP:0003198:Myopathy, HP:0003201:Rhabdomyolysis	CPT II deficiency, myopathic, stress-induced (255110)	AR	CPT2	NM_000098.2	c.329G>A	p.Ser110Asn	LP	PM2,PM3,PP3,PP4	Unknown	Inherited from father
					NM_000098.2	c.1660C>T	p.Arg554Ter	P	PVS1,PM2,PP4		Inherited from mother
133	HP:0002664:Neoplasm, HP:0100568:Neoplasm of the endocrine system, HP:0002894:Neoplasm of the pancreas, HP:0031796:Recurrent, HP:0002890:Thyroid carcinoma	Multiple endocrine neoplasia 1 (131100)	AD	MEN1	NM_000244.3	c.1678A>T	p.Ser560Cys	LP	PM1,PM2,PM5,PM6,PP3,PP4	1/30,000	Not done, assumed de novo
138	HP:0032316:Family history, HP:0011675:Arrhythmia, HP:0001638:Cardiomyopathy, HP:0011703:Sinus tachycardia, HP:0001699:Sudden death, HP:0001645:Sudden cardiac death	Cardiomyopathy, familial hypertrophic, 9 (613765)	AD	TTN	NM_001267550.1	c.73846C>T	p.Arg24616Ter	P	PVS1,PS2,PP4,PP5	1/500	De novo
140	HP:0002721:Immunodeficiency, HP:0031796:Recurrent	Candidiasis, familial, 2, autosomal recessive (212050)	AR	CARD9	NM_052813.4	c.1558del	p.Glu520ArgfsTer63	P	PVS1,PM2,PP4	Unknown	Inherited from father
					NM_052813.4	c.820dup	p.Asp274GlyfsTer61	P	PVS1,PM2,PP4		Inherited from mother
141	HP:0000028:Cryptorchidism, HP:0000256:Macrocephaly, HP:0001999:Abnormal facial shape, HP:0001263:Global developmental delay, HP:0001006:, HP:0001561:Polyhydramnios, HP:0000369:Low-set ears, HP:0002282:Gray matter heterotopia, HP:0000968:Ectodermal dysplasia, HP:0008070:Sparse hair, HP:0002223:Absent eyebrow, HP:0000126:Hydronephrosis, HP:0001030:Fragile skin, HP:0002007:Frontal bossing, HP:000097…	Cardiofaciocutaneous syndrome 4 (615280)	AD	MAP2K2	NM_030662.3	c.183A>C	p.Lys61Asn	P	PS2,PM1,PM2,PM5,PP3,PP4,,PP5	Unknown	De novo
142	HP:0002652:Skeletal dysplasia, HP:0003674:Onset, HP:0002758:Osteoarthritis	Osteoarthritis with mild chondrodysplasia (604864)	AD	COL2A1	NM_001844.4	c.2155C>T	p.Arg719Cys	P	PS2,PM1,PM2,PP2,PP3,PP4,PP5	Unknown	De novo
143	HP:0001657:Prolonged QT interval, HP:0001250:Seizure, HP:0001279:Syncope	Long QT syndrome 1 (192500)	AD	KCNQ1	NM_000218.2	c.1637C>T	p.Ser546Leu	LP	PM1,PM2,PP2,PP3,PP4,PP5	1-5/10000	Inherited from mother
146	HP:0100634:Neuroendocrine neoplasm, HP:0005584:Renal cell carcinoma, HP:0002664:Neoplasm	Glioma, susceptibility to (137800)	AD	IDH1	NM_001282387.1	c.445C>A	p.Pro149Thr	LP	PM1,PM2,PP2,PP3	1-9/100,000	Not done
149	HP:0000256:Macrocephaly, HP:0005280:Depressed nasal bridge, HP:0000411:Protruding ear, HP:0002650:Scoliosis, HP:0001999:Abnormal facial shape	Sotos syndrome 1 (117550)	AD	NSD1	NM_022455.4	c.6349C>T	p.Arg2117Ter	P	PVS1,PM2,PM6,PP4,PP5,	1/10,000-14,000	Not done, assumed de novo
153	HP:0000112:Nephropathy, HP:0012622:Chronic kidney disease	Medullary cystic kidney disease 1 (174000)	AD	MUC1	NM_001204285.1	c.1010T>C	p.Val337Ala	LP	PS2,PM2,PP4,BP4	Unknown	De novo
154	HP:0000510:Rod-cone dystrophy	Macular degeneration, age-related, 2 (153800)	AD	ABCA4	NM_000350.2	c.4383G>A	p.Trp1461Ter	P	PVS1,PM2,PM6,PP4	1/2,000	Not done, assumed de novo
155	HP:0001903:Anemia, HP:0004444:Spherocytosis, HP:0000952:Jaundice	Spherocytosis, type 1 (182900)	AD	ANK1	NM_000037.3	c.2842del	p.Arg948AlafsTer29	P	PVS1,PM2,PM6,PP4	1/2,000 (Northern Europe)	Not done, assumed de novo
157	HP:0000107:Renal cyst, HP:0000113:Polycystic kidney dysplasia, HP:0012622:Chronic kidney disease	Polycystic kidney disease 1 (173900)	AD	PKD1	NM_001009944.2	c.6657_6671del	p.Arg2220_Pro2224del	LP	PM2,PM4,PM6,PP4	1/500-1000	Not done, assumed de novo
158	HP:0000510:Rod-cone dystrophy	Retinitis pigmentosa 37 (611131)	AD	NR2E3	NM_016346.3	c.646G>A	p.Gly216Ser	LP	PM2,PM6,PP2,PP5,PP4,BP4	1/4,000	Not done, assumed de novo
159	HP:0000957:Cafe-au-lait spot, HP:0002721:Immunodeficiency, HP:0000256:Macrocephaly, HP:0004431:Complement deficiency	Neurofibromatosis-Noonan syndrome (601321)	AD	NF1	NM_001042492.2	c.4103T>G	p.Leu1368Ter	LP	PVS1,PM2	1/3,000	Not done
162	HP:0000365:Hearing impairment, HP:0000083:Renal insufficiency, HP:0000112:Nephropathy	Alport syndrome 1, X-linked (301050)	XD	COL4A5	NM_033380.2	c.1580_1582del	p.Gly527_Leu528delinsVal	LP	PM1,PM2,PM4,PP4	1/50,000	Inherited from mother
163	HP:0005648:Bilateral ulnar hypoplasia, HP:0000256:Macrocephaly, HP:0001999:Abnormal facial shape, HP:0004322:Short stature, HP:0001003:Multiple lentigines, HP:0012371:Hyperplasia of midface, HP:0001510:Growth delay, HP:0000601:Hypotelorism, HP:0001047:Atopic dermatitis	Hyper-IgE recurrent infection syndrome (147060)	AD	STAT3	NM_003150.3	c.1261G>A	p.Gly421Arg	P	PS2,PM1,PM2,PP2,PP3,PP5	1/1,000,000	De novo
164	HP:0000365:Hearing impairment, HP:0000112:Nephropathy, HP:0000097:Focal segmental glomerulosclerosis	Alport syndrome 1, X-linked (301050)	XD	COL4A5	NM_033380.2	c.350G>T	p.Gly117Val	LP	PM1,PM2,PP2,PP3,PP4	1/50,000	Not done
166	HP:0000800:Cystic renal dysplasia	Polycystic kidney disease 1 (173900)	AD	PKD1	NM_001009944.2	c.12100del	p.Val4034TrpfsTer5	P	PVS1,PM2,PM6,PP4	1/500-1,000	Not done, assumed de novo
169	HP:0001104:Macular hypoplasia, HP:0004322:Short stature, HP:0000510:Rod-cone dystrophy, HP:0001873:Thrombocytopenia, HP:0000648:Optic atrophy, HP:0030048:Colpocephaly, HP:0011675:Arrhythmia, HP:0000316:Hypertelorism, HP:0000126:Hydronephrosis, HP:0001249:Intellectual disability, HP:0001508:Failure to thrive, HP:0002194:Delayed gross motor development, HP:0010862:Delayed fine motor development, HP…	Noonan syndrome 1 (163950)	AD	PTPN11	NM_001330437.1	c.218C>T	p.Thr73Ile	LP	PM1,PM2,PM5,PM6,PP2,PP3,PP4,PP5	1/1,000-2,500	Not done, assumed de novo
173	HP:0000252:Microcephaly, HP:0001328:Specific learning disability, HP:0000750:Delayed speech and language development, HP:0001263:Global developmental delay, HP:0000411:Protruding ear, HP:0001270:Motor delay, HP:0001249:Intellectual disability, HP:0002194:Delayed gross motor development	Neurodevelopmental disorder with spastic diplegia and visual defects (615075)	AD	CTNNB1	NM_001098209.1	c.1524+2T>A		P	PVS1,PM2,PM6,PP4	<1/1,000,000	Not done, assumed de novo
174	HP:0012531:Pain, HP:0000970:Anhidrosis, HP:0001290:Generalized hypotonia, HP:0000742:Self-mutilation, HP:0001945:Fever, HP:0002194:Delayed gross motor development	Insensitivity to pain, congenital, with anhidrosis (256800)	AR	NTRK1	NM_001007792.1	c.761-33T>A		LP	PM2,PM3,PP5,PP4	Unknown	Inherited from father
					NM_001007792.1	c.1912G>T	p.Asp638Tyr	LP	PM1,PM2,PP3,PP4,PP5		Inherited from mother
176	HP:0010862:Delayed fine motor development, HP:0001631:Atrial septal defect, HP:0004322:Short stature, HP:0001328:Specific learning disability, HP:0005989:Redundant neck skin, HP:0000369:Low-set ears, HP:0000414:Bulbous nose, HP:0000729:Autistic behavior, HP:0000750:Delayed speech and language development, HP:0001511:Intrauterine growth retardation, HP:0001510:Growth delay, HP:0000581:Blepharophim…	Congenital heart defects, dysmorphic facial features, and intellectual developmental disorder (617360)	AD	CDK13	NM_003718.4	c.2525A>G	p.Asn842Ser	P	PS2,PM2,PM5,PP3,PP5	Unknown	De novo
178	HP:0010804:Tented upper lip vermilion, HP:0001290:Generalized hypotonia, HP:0000414:Bulbous nose, HP:0000750:Delayed speech and language development, HP:0000508:Ptosis, HP:0004322:Short stature, HP:0004378:Abnormality of the anus, HP:0001371:Flexion contracture, HP:0001510:Growth delay, HP:0012210:Abnormal renal morphology, HP:0001251:Ataxia, HP:0002486:Myotonia, HP:0001249:Intellectual disabilit…	Wiedemann-Steiner syndrome (605130)	AD	KMT2A	NM_001197104.1	c.3634+1G>A		P	PVS1,PS2,PM2,PP4	Unknown	De novo
179	HP:0011231:Prominent eyelashes, HP:0001290:Generalized hypotonia, HP:0100842:Septo-optic dysplasia, HP:0001328:Specific learning disability, HP:0000750:Delayed speech and language development, HP:0007206:Hemimegalencephaly, HP:0001274:Agenesis of corpus callosum, HP:0001360:Holoprosencephaly, HP:0000609:Optic nerve hypoplasia, HP:0000574:Thick eyebrow, HP:0001250:Seizure, HP:0002539:Cortical dysp…	Cortical dysplasia, complex, with other brain malformations 7 (610031)	AD	TUBB2B	NM_178012.4	c.683T>C	p.Leu228Pro	P	PS2,PM2,PP3,PP4,PP5	<1/1,000,000	De novo
181	HP:0001328:Specific learning disability, HP:0002553:Highly arched eyebrow, HP:0000664:Synophrys, HP:0000411:Protruding ear, HP:0001371:Flexion contracture, HP:0007018:Attention deficit hyperactivity disorder, HP:0001249:Intellectual disability, HP:0000316:Hypertelorism	KBG syndrome (148050)	AD	ANKRD11	NM_013275.5	c.226+1G>A		P	PVS1,PS2,PM2,PP4	<1/1,000,000	De novo
182	HP:0010862:Delayed fine motor development, HP:0002028:Chronic diarrhea, HP:0001508:Failure to thrive, HP:0002194:Delayed gross motor development	Lysinuric protein intolerance (222700)	AR	SLC7A7	NM_001126106.2	c.713C>T	p.Ser238Phe	LP	PM2,PP2,PP3,PP4,PP5	1/57,000	Maternal uniparentaldisomy
183	HP:0001290:Generalized hypotonia, HP:0000365:Hearing impairment, HP:0001328:Specific learning disability, HP:0000750:Delayed speech and language development, HP:0001274:Agenesis of corpus callosum, HP:0001321:Cerebellar hypoplasia, HP:0002539:Cortical dysplasia, HP:0001249:Intellectual disability, HP:0000648:Optic atrophy, HP:0000238:Hydrocephalus, HP:0002194:Delayed gross motor development	Pyruvate dehydrogenase E1-alpha deficiency (312170)	XD	PDHA1	NM_001173454.1	c.469C>T	p.Arg157Trp	LP	PM2,PM6,PP2,PP3,PP4	<1/1,000,000	Not done, assumed de novo
184	HP:0001328:Specific learning disability, HP:0000750:Delayed speech and language development, HP:0004322:Short stature, HP:0001274:Agenesis of corpus callosum, HP:0002134:Abnormality of the basal ganglia, HP:0001511:Intrauterine growth retardation, HP:0001510:Growth delay, HP:0002539:Cortical dysplasia, HP:0001249:Intellectual disability, HP:0001508:Failure to thrive, HP:0002438:Cerebellar malform…	Cortical dysplasia, complex with other brain malformation (614039)	AD	TUBB3	NM_006086.3	c.862G>A	p.Glu288Lys	P	PS2,PM2,PP2,PP3,PP4,PP5	<1/1,000,000	De novo
185	HP:0001290:Generalized hypotonia, HP:0000365:Hearing impairment, HP:0410030:Cleft lip, HP:0000347:Micrognathia, HP:0000238:Hydrocephalus, HP:0002194:Delayed gross motor development	Marshall syndrome (154780)	AD	COL11A1	NM_080629.2	c.2380_2388del	p.Glu794_Gly796del	LP	PM1,PM2,PM4,PP4	<1/1,000,000	Inherited from symptomatic mother
186	HP:0011856:Pica, HP:0001643:Patent ductus arteriosus, HP:0000256:Macrocephaly, HP:0000750:Delayed speech and language development, HP:0000347:Micrognathia, HP:0004322:Short stature, HP:0410030:Cleft lip, HP:0001371:Flexion contracture, HP:0001363:Craniosynostosis, HP:0001762:Talipes equinovarus, HP:0001511:Intrauterine growth retardation, HP:0001510:Growth delay, HP:0010628:Facial palsy, HP:00085…	Arthrogryposis, distal, type 3 (114300)	AD	PIEZO2	NM_022068.2	c.8057G>A	p.Arg2686His	P	PS2,PM2,PM5,PP3,PP4,PP5	Unknown	De novo
187	HP:0001290:Generalized hypotonia, HP:0000252:Microcephaly, HP:0000316:Hypertelorism, HP:0000750:Delayed speech and language development, HP:0000508:Ptosis, HP:0001007:Hirsutism, HP:0000729:Autistic behavior, HP:0000574:Thick eyebrow, HP:0000486:Strabismus, HP:0002360:Sleep disturbance, HP:0000733:Stereotypy, HP:0001249:Intellectual disability, HP:0005280:Depressed nasal bridge, HP:0002194:Delayed…	Wiedemann-Steiner syndrome (605130)	AD	KMT2A	NM_001197104.1	c.10380G>C	p.Gln3460His	LP	PM1,PM2,PP3,PP4	Unknown	Not done
189	HP:0006970:Periventricular leukomalacia, HP:0000252:Microcephaly, HP:0002376:Developmental regression, HP:0000750:Delayed speech and language development, HP:0004322:Short stature, HP:0001270:Motor delay, HP:0001511:Intrauterine growth retardation, HP:0002134:Abnormality of the basal ganglia, HP:0001250:Seizure, HP:0003128:Lactic acidosis, HP:0012444:Brain atrophy, HP:0001249:Intellectual disabil…	Porencephaly 1	AD	COL4A1	NM_001845.4	c.2447C>T	p.Pro816Leu	LP	PM2,PM6,PP2,PP3,PP4	Unknown	Not done, assumed de novo
190	HP:0000252:Microcephaly, HP:0002376:Developmental regression, HP:0001328:Specific learning disability, HP:0001324:Muscle weakness, HP:0004322:Short stature, HP:0001274:Agenesis of corpus callosum, HP:0000729:Autistic behavior, HP:0001510:Growth delay, HP:0001250:Seizure, HP:0000639:Nystagmus, HP:0012444:Brain atrophy, HP:0001249:Intellectual disability, HP:0002194:Delayed gross motor development	Epileptic encephalopathy, early infantile, 74 (618396)	AD	GABRG2	NM_198903.2	c.316G>A	p.Ala106Thr	LP	PS2,PM2,PP5,BP4	Unknown	De novo
191	HP:0001290:Generalized hypotonia, HP:0000252:Microcephaly, HP:0001328:Specific learning disability, HP:0004322:Short stature, HP:0001007:Hirsutism, HP:0006970:Periventricular leukomalacia, HP:0000729:Autistic behavior, HP:0003128:Lactic acidosis, HP:0001508:Failure to thrive, HP:0002376:Developmental regression, HP:0001251:Ataxia, HP:0012444:Brain atrophy, HP:0001249:Intellectual disability, HP:0…	Leigh syndrome (256000)	AR	SURF1	NM_003172.3	c.283del	p.Glu95SerfsTer18	P	PVS1,PM2,PP4	1/40,000	Inherited from father
					NM_003172.3	c.367_368del	p.Arg123GlyfsTer4	P	PVS1,PM2,PP4		Inherited from mother
193	HP:0000114:Proximal tubulopathy, HP:0000159:Abnormal lip morphology, HP:0007018:Attention deficit hyperactivity disorder, HP:0001328:Specific learning disability, HP:0000750:Delayed speech and language development, HP:0000787:Nephrolithiasis, HP:0000729:Autistic behavior, HP:0001511:Intrauterine growth retardation, HP:0001622:Premature birth, HP:0000316:Hypertelorism, HP:0001249:Intellectual disa…	Mental retardation-hypotonic facies syndrome, X-linked (309580)	XR	ATRX	NM_000489.3	c.109C>T	p.Arg37Ter	P	PVS1,PS2,PM2,PP5	<1/1,000,000	De novo
197	HP:0001290:Generalized hypotonia, HP:0000252:Microcephaly, HP:0000365:Hearing impairment, HP:0001328:Specific learning disability, HP:0000750:Delayed speech and language development, HP:0001332:Dystonia, HP:0001631:Atrial septal defect, HP:0003149:Hyperuricosuria, HP:0001250:Seizure, HP:0001249:Intellectual disability, HP:0002194:Delayed gross motor development	Developmental delay and seizures with without movement abnormalities (617836)	AD	DHDDS	NM_024887.3	c.632G>A	p.Arg211Gln	LP	PS2,PM2,PP3,PP5	Unknown	De novo
199	HP:0001290:Generalized hypotonia, HP:0000252:Microcephaly, HP:0001328:Specific learning disability, HP:0000750:Delayed speech and language development, HP:0000414:Bulbous nose, HP:0000494:Downslanted palpebral fissures, HP:0000733:Stereotypy, HP:0000717:Autism, HP:0001249:Intellectual disability, HP:0005280:Depressed nasal bridge, HP:0000238:Hydrocephalus, HP:0002194:Delayed gross motor developme…	Congenital contractures of the limbs and face, hypotonia, and developmental delay (616266)	AD	NALCN	NM_052867.2	c.3731T>G	p.Met1244Arg	LP	PS2,PM2,PP2,PP3	Unknown	De novo
201	HP:0001371:Flexion contracture, HP:0001328:Specific learning disability, HP:0000400:Macrotia, HP:0000729:Autistic behavior, HP:0000750:Delayed speech and language development, HP:0001510:Growth delay, HP:0001249:Intellectual disability, HP:0005280:Depressed nasal bridge, HP:0002194:Delayed gross motor development	Schaaf-yang syndrome (615547)	AD	MAGEL2	NM_019066.4	c.2216del	p.Ser739Ter	P	PVS1,PS2,PM2,PP4	<1/1,000,000	De novo
203	HP:0001290:Generalized hypotonia, HP:0001328:Specific learning disability, HP:0000400:Macrotia, HP:0001274:Agenesis of corpus callosum, HP:0001270:Motor delay, HP:0000750:Delayed speech and language development, HP:0000047:Hypospadias, HP:0002194:Delayed gross motor development	Mowat-Wilson syndrome (235730)	AD	ZEB2	NM_014795.3	c.1052del	p.Gly351ValfsTer19	P	PVS1,PS2,PM2,PP4	Unknown	De novo
205	HP:0012210:Abnormal renal morphology, HP:0000256:Macrocephaly, HP:0000750:Delayed speech and language development, HP:0004322:Short stature, HP:0002251:Aganglionic megacolon, HP:0001510:Growth delay, HP:0000316:Hypertelorism, HP:0001629:Ventricular septal defect, HP:0001249:Intellectual disability, HP:0005280:Depressed nasal bridge, HP:0001508:Failure to thrive, HP:0002194:Delayed gross motor dev…	Baraitser-Winter syndrome 1 (243310)	AD	ACTB	NM_001101.3	c.142G>T	p.Gly48Cys	LP	PS2,PM2,PP2,PP3,PP4	Unknown	De novo
206	HP:0000800:Cystic renal dysplasia, HP:0000124:Renal tubular dysfunction	Polycystic kidney disease 4, with or without hepatic disease (263200)	AR	PKHD1	NM_138694.3	c.5174G>C	p.Trp1725Ser	LP	PM1,PM2,PP3,PP4	1/20,000-40,000	Inherited from father
					NM_138694.3	c.9719G>A	p.Arg3240Gln	LP	PM2,PM3,PP3,PP4,PP5		Inherited from mother
207	HP:0000093:Proteinuria, HP:0002202:Pleural effusion, HP:0003256:Abnormality of the coagulation cascade, HP:0001631:Atrial septal defect, HP:0001790:Nonimmune hydrops fetalis, HP:0001680:Coarctation of aorta, HP:0001629:Ventricular septal defect, HP:0007430:Generalized edema, HP:0001561:Polyhydramnios, HP:0001508:Failure to thrive, HP:0001622:Premature birth, HP:0001643:Patent ductus arteriosus	Noonan syndrome 1 (163950)	AD	PTPN11	NM_002834.4	c.188A>G	p.Tyr63Cys	P	PS1,PM2,PM2,PP2,PP3,PP5	1/1,000-2,500	Inherited from symptomatic mother
210	HP:0001290:Generalized hypotonia, HP:0000252:Microcephaly, HP:0001328:Specific learning disability, HP:0000400:Macrotia, HP:0006970:Periventricular leukomalacia, HP:0000414:Bulbous nose, HP:0001274:Agenesis of corpus callosum, HP:0001270:Motor delay, HP:0000286:Epicanthus, HP:0000750:Delayed speech and language development, HP:0002376:Developmental regression, HP:0012444:Brain atrophy, HP:0001249…	Mental retardation, autosomal dominant 36 (616362)	AD	PPP2R1A	NM_014225.5	c.773G>A	Arg258His	LP	PS2,PM2,PP2,PP5	<1/1,000,000	De novo
213	HP:0000729:Autistic behavior, HP:0009832:Abnormal distal phalanx morphology of finger, HP:0001328:Specific learning disability, HP:0000256:Macrocephaly, HP:0000750:Delayed speech and language development, HP:0012471:Thick vermilion border, HP:0001263:Global developmental delay, HP:0100734:Abnormality of vertebral epiphysis morphology, HP:0000286:Epicanthus, HP:0002680:J-shaped sella turcica, HP:0…	Mucopolysaccharidosis, type IIIB (252920)	AR	NAGLU	NM_000263.3	c.1444C>T	p.Arg482Trp	LP	PM1,PM2,PM5,PP2,PP3,PP4,PP5	<1/1,000,000	Inherited from father
					NM_000263.3	c.1694G>C	p.Arg565Pro	LP	PM1,PM2,PM5,PP2,PP3,PP4,PP5		Inherited from mother
214	HP:0002194:Delayed gross motor development, HP:0001290:Generalized hypotonia, HP:0001328:Specific learning disability, HP:0000256:Macrocephaly, HP:0000750:Delayed speech and language development, HP:0001382:Joint hypermobility, HP:0001249:Intellectual disability, HP:0000974:Hyperextensible skin	Ehlers-Danlos syndrome, arthrochalasia type, 2 (617821)	AD	COL1A2	NM_000089.3	c.1844_1850del	p.Pro615LeufsTer65	P	PVS1,PM2,PP4	Unknown	Inherited from symptomatic mother
216	HP:0001290:Generalized hypotonia, HP:0001250:Seizure, HP:0001328:Specific learning disability, HP:0000400:Macrotia, HP:0006970:Periventricular leukomalacia, HP:0002376:Developmental regression, HP:0000729:Autistic behavior, HP:0000750:Delayed speech and language development, HP:0000574:Thick eyebrow, HP:0000629:Periorbital fullness, HP:0000316:Hypertelorism, HP:0000126:Hydronephrosis, HP:0001249:…	Mental retardation, autosomal dominant 41 (616944)	AD	TBL1XR1	NM_001321194.1	c.970T>G	p.Ser324Ala	LP	PM1,PM2,PP2,PP3	Unknown	Not done
218	HP:0001159:Syndactyly, HP:0001508:Failure to thrive, HP:0001057:Aplasia cutis congenita, HP:0002194:Delayed gross motor development	Adams-Oliver syndrome 4 (615297)	AR	EOGT	NM_001278689.1	c.1074del	p.Gly359AspfsTer28	P	PVS1,PM2,PP4,PP5	Unknown	Not done
221	HP:0006970:Periventricular leukomalacia, HP:0045075:Sparse eyebrow, HP:0001328:Specific learning disability, HP:0000256:Macrocephaly, HP:0000750:Delayed speech and language development, HP:0000202:Oral cleft, HP:0008070:Sparse hair, HP:0001276:Hypertonia, HP:0001631:Atrial septal defect, HP:0002282:Gray matter heterotopia, HP:0012372:Abnormal eye morphology, HP:0011339:Abnormality of upper lip ve…	Rahman syndrome (617537)	AD	HIST1H1E	NM_005321.2	c.430dup	p.Ala144GlyfsTer52	P	PVS1,PS2,PM2,PP5	Unknown	De novo
222	HP:0000028:Cryptorchidism, HP:0001250:Seizure, HP:0001328:Specific learning disability, HP:0000750:Delayed speech and language development, HP:0000527:Long eyelashes, HP:0000664:Synophrys, HP:0006970:Periventricular leukomalacia, HP:0001792:Small nail, HP:0000280:Coarse facial features, HP:0002539:Cortical dysplasia, HP:0001249:Intellectual disability, HP:0000998:Hypertrichosis, HP:0002194:Delaye…	Nicolaides-Baraitser syndrome (601358)	AD	SMARCA2	NM_003070.3	c.3479C>G	p.Ala1160Gly	P	PS2,PM1,PM2,PP2,PP3,PP4	<1/1,000,000	De novo
225	HP:0006610:Wide intermamillary distance, HP:0000369:Low-set ears, HP:0002202:Pleural effusion, HP:0004322:Short stature, HP:0001622:Premature birth, HP:0000767:Pectus excavatum, HP:0001510:Growth delay, HP:0008572:External ear malformation, HP:0000465:Webbed neck, HP:0000476:Cystic hygroma, HP:0000252:Microcephaly	Noonan syndrome 1 (163950)	AD	PTPN11	NM_001330437.1	c.184T>G	p.Tyr62Asp	P	PS2,PM1,PM2,PP2,PP3,PP4,PP5	1/1,000-2,500	De novo
226	HP:0001642:Pulmonic stenosis, HP:0000256:Macrocephaly, HP:0000369:Low-set ears, HP:0000508:Ptosis, HP:0006610:Wide intermamillary distance, HP:0008070:Sparse hair, HP:0000478:Abnormality of the eye, HP:0000486:Strabismus, HP:0045075:Sparse eyebrow, HP:0001249:Intellectual disability, HP:0002194:Delayed gross motor development	Cardiofaciocutaneous syndrome 3 (615279)	AD	MAP2K2	NM_030662.3	c.199G>A	p.Asp67Asn	P	PS2,PM1,PM2,PP2,PP3,PP4,PP5	Unknown	De novo
227	HP:0000092:Renal tubular atrophy, HP:0004322:Short stature, HP:0000097:Focal segmental glomerulosclerosis, HP:0001510:Growth delay, HP:0012210:Abnormal renal morphology, HP:0001249:Intellectual disability, HP:0003774:Stage 5 chronic kidney disease, HP:0001328:Specific learning disability	Short-rib thoracic dysplasia 9 with or without polydactyly (266920)	AR	IFT140	NM_014714.3	c.2650C>T	p.Arg884Trp	LP	PM2,PM5,PP1,PP4,BP4	<1/1,000,000	Inherited from father, symptomatic sister
					NM_014714.3	c.4309G>A	p.Glu1437Lys	LP	PM2,PM3,PP1,PP4,BP4		Inherited from mother, symptomatic syster
230	HP:0000107:Renal cyst, HP:0001642:Pulmonic stenosis, HP:0001647:Bicuspid aortic valve, HP:0001270:Motor delay, HP:0001274:Agenesis of corpus callosum, HP:0006970:Periventricular leukomalacia, HP:0005280:Depressed nasal bridge, HP:0001999:Abnormal facial shape, HP:0000316:Hypertelorism, HP:0008572:External ear malformation, HP:0012444:Brain atrophy, HP:0002007:Frontal bossing, HP:0000322:Short phi…	Mowat-Wilson syndrome (235730)	AD	ZEB2	NM_014795.3	:c.2056G>T	p.Glu686Ter	P	PVS1,PS2,PM2,PP4	Unknown	De novo
234	HP:0010862:Delayed fine motor development, HP:0001328:Specific learning disability, HP:0000256:Macrocephaly, HP:0000400:Macrotia, HP:0001272:Cerebellar atrophy, HP:0000750:Delayed speech and language development, HP:0001548:Overgrowth, HP:0001251:Ataxia, HP:0001249:Intellectual disability, HP:0002194:Delayed gross motor development	Spinocerebellar ataxia 29 (117360)	AD	ITPR1	NM_001099952.2	c.805C>T	p.Arg269Trp	LP	PS2,PM2,PP3,PP4,PP5	Unknown	De novo
235	HP:0012168:Head-banging, HP:0000248:Brachycephaly, HP:0000648:Optic atrophy, HP:0100543:Cognitive impairment, HP:0007103:Hypointensity of cerebral white matter on MRI, HP:0030048:Colpocephaly, HP:0001263:Global developmental delay, HP:0002827:Hip dislocation, HP:0002518:Abnormality of the periventricular white matter, HP:0001561:Polyhydramnios, HP:0000238:Hydrocephalus, HP:0002194:Delayed gross m…	Mental retardation, autosomal dominant 9 (614255)	AD	KIF1A	NM_001244008.1	c.812T>G	p.Ile271Ser	LP	PS2,PM1,PM2,PP3	Unknown	De novo
236	HP:0010862:Delayed fine motor development, HP:0001328:Specific learning disability, HP:0000750:Delayed speech and language development, HP:0001276:Hypertonia, HP:0007370:Aplasia/Hypoplasia of the corpus callosum, HP:0002418:Abnormality of midbrain morphology, HP:0001250:Seizure, HP:0001249:Intellectual disability, HP:0002194:Delayed gross motor development	Multiple congenital anomalies-hypotonia-seizures syndrome 2 (300868)	XR	PIGA	NM_002641.3	c.986T>C	p.Val329Ala	LP	PS2,PM2,PP3	<1/1,000,000	De novo
241	HP:0010862:Delayed fine motor development, HP:0001290:Generalized hypotonia, HP:0000750:Delayed speech and language development, HP:0001324:Muscle weakness, HP:0001250:Seizure, HP:0012444:Brain atrophy, HP:0001249:Intellectual disability, HP:0002194:Delayed gross motor development	Epileptic encephalopathy, early infantile, 37 (616981)	AR	FRRS1L	NM_014334.2	c.615G>T	p.Met205Ile	VUS	PM2,PP3	Unknown	Maternal uniparental disomy 9
243	HP:0001363:Craniosynostosis, HP:0000431:Wide nasal bridge, HP:0000280:Coarse facial features, HP:0000215:Thick upper lip vermilion, HP:0000736:Short attention span, HP:0002007:Frontal bossing, HP:0000256:Macrocephaly	Craniosynostosis 4 (600775)	AD	ERF	NM_006494.3	c.256C>T	p.Arg86Cys	LP	PM1,PM2,PP3,PP4,PP5	Unknown	Inherited from symptomatic father
244	HP:0001290:Generalized hypotonia, HP:0000750:Delayed speech and language development, HP:0004322:Short stature, HP:0001270:Motor delay, HP:0002134:Abnormality of the basal ganglia, HP:0003128:Lactic acidosis, HP:0001510:Growth delay, HP:0001250:Seizure, HP:0001249:Intellectual disability, HP:0001508:Failure to thrive, HP:0002194:Delayed gross motor development	Mitochondrial short-chain enoyl-CoA hydratase 1 deficiency (616277)	AR	ECHS1	NM_004092.3	c.23T>C	p.Leu8Pro	LP	PM2,PM3,PP2,PP4,BP4	Unknown	Inherited from father
					NM_004092.3	c.176A>G	p.Asn59Ser	LP	PM2,PP2,PP3,PP4,PP5		Inherited from mother
246	HP:0001290:Generalized hypotonia, HP:0000256:Macrocephaly, HP:0000750:Delayed speech and language development, HP:0001270:Motor delay, HP:0000733:Stereotypy, HP:0001249:Intellectual disability, HP:0002194:Delayed gross motor development	Pitt-Hopkins syndrome (610954)	AD	TCF4	NM_001243226.2	c.1296+1G>T		P	PVS1,PS2,PM2	<1/1,000,000	De novo
248	HP:0000486:Strabismus, HP:0003674:Onset, HP:0001263:Global developmental delay, HP:0002376:Developmental regression, HP:0001251:Ataxia, HP:0001290:Generalized hypotonia	Neurodegeneration with brain iron accumulation 3 (606159)	AD	FTL	NM_000146.3	c.485_489dup	p.Glu164TrpfsTer30	P	PVS1,PS2,PM2	<1/1,000,000	De novo
249	HP:0010862:Delayed fine motor development, HP:0001290:Generalized hypotonia, HP:0000252:Microcephaly, HP:0000750:Delayed speech and language development, HP:0001274:Agenesis of corpus callosum, HP:0001256:Intellectual disability, mild, HP:0001270:Motor delay, HP:0012444:Brain atrophy, HP:0001249:Intellectual disability, HP:0001392:Abnormality of the liver, HP:0003128:Lactic acidosis, HP:0002194:D…	Rett syndrome, congenital variant (613454)	AD	FOXG1	NM_005249.4	c.958del	p.Arg320AlafsTer6	P	PVS1,PS2,PM2,PP5	Unknown	De novo
252	HP:0010862:Delayed fine motor development, HP:0001290:Generalized hypotonia, HP:0000252:Microcephaly, HP:0000316:Hypertelorism, HP:0001270:Motor delay, HP:0001324:Muscle weakness, HP:0006970:Periventricular leukomalacia, HP:0001510:Growth delay, HP:0001250:Seizure, HP:0000486:Strabismus, HP:0000324:Facial asymmetry, HP:0001249:Intellectual disability, HP:0001518:Small for gestational age, HP:0002…	Spastic paraplegia, intellectual disability, nystagmus, and obesity (617296)	AD	KIDINS220	NM_020738.2	c.3012-6111_3012-6108dup		P	PVS1,PM2,PM6	Unknown	Not done, assumed de novo
254	HP:0010862:Delayed fine motor development, HP:0001012:Multiple lipomas, HP:0000750:Delayed speech and language development, HP:0001263:Global developmental delay, HP:0000518:Cataract, HP:0001274:Agenesis of corpus callosum, HP:0001256:Intellectual disability, mild, HP:0001270:Motor delay, HP:0001511:Intrauterine growth retardation, HP:0012210:Abnormal renal morphology, HP:0001249:Intellectual dis…	KBG syndrome (148050)	AD	ANKRD11	NM_013275.5	c.2454dup	p.Asn819Ter	P	PVS1,PS2, PM2	<1/1,000,000	De novo
255	HP:0010862:Delayed fine motor development, HP:0001999:Abnormal facial shape, HP:0001263:Global developmental delay, HP:0012839:Distal, HP:0000729:Autistic behavior, HP:0000750:Delayed speech and language development, HP:0001510:Growth delay, HP:0000316:Hypertelorism, HP:0002002:Deep philtrum, HP:0001256:Intellectual disability, mild, HP:0008572:External ear malformation, HP:0000331:Short chin, HP…	Rubinstein-Taybi syndrome 2 (613684)	AD	EP300	NM_001429.3	c.5486G>C	p.Arg1829Pro	LP	PS2,PM2,PP3,PP4	1/100,000-125,000	De novo
256	HP:0010862:Delayed fine motor development, HP:0000750:Delayed speech and language development, HP:0001263:Global developmental delay, HP:0001270:Motor delay, HP:0002119:Ventriculomegaly, HP:0001250:Seizure, HP:0012444:Brain atrophy, HP:0001249:Intellectual disability, HP:0031931:Ocular flutter, HP:0002194:Delayed gross motor development	GLUT1 deficiency syndrome 1 (606777)	AD	SLC2A1	NM_006516.2	c.100A>G	p.Asn34Asp	P	PS2,PM1,PM2,PM5,PP2,PP3,PP4,PP5	1/90,000	De novo
257	HP:0001290:Generalized hypotonia, HP:0001270:Motor delay, HP:0001382:Joint hypermobility, HP:0005280:Depressed nasal bridge, HP:0003198:Myopathy, HP:0002194:Delayed gross motor development	Dejerine-Sottas disease (145900)	AD	PMP22	NM_153322.2	c.298G>A	p.Gly100Arg	LP	PS2,PM2,PP2,PP3	<1/1,000,000	De novo
258	HP:0010862:Delayed fine motor development, HP:0012834:Right, HP:0012832:Bilateral, HP:0006789:Mitochondrial encephalopathy, HP:0001270:Motor delay, HP:0001256:Intellectual disability, mild, HP:0000750:Delayed speech and language development, HP:0012444:Brain atrophy, HP:0003128:Lactic acidosis, HP:0002194:Delayed gross motor development	Epileptic encephalopathy, early infantile, 42 (617106)	AD	CACNA1A	NM_023035.2	c.4561G>A	p.Gly1521Arg	LP	PS2,PM2,PP3	Unknown	De novo
263	HP:0010862:Delayed fine motor development, HP:0001992:Organic aciduria, HP:0002194:Delayed gross motor development, HP:0000750:Delayed speech and language development, HP:0001256:Intellectual disability, mild, HP:0001250:Seizure, HP:0001249:Intellectual disability, HP:0012120:Methylmalonic aciduria	Methylmalonic aciduria and homocystinuria, cblC type (277400)	AR	MMACHC	NM_015506.2	c.394C>T	p.Arg132Ter	P	PVS1,PM2,PP4,PP5	1/200,000	Inherited from father
					NM_015506.2	c.609G>A	p.Trp203Ter	P	PVS1,PM2,PP4,PP5		Inherited from mother
264	HP:0010862:Delayed fine motor development, HP:0002671:Basal cell carcinoma, HP:0000256:Macrocephaly, HP:0003764:Nevus, HP:0001270:Motor delay, HP:0001256:Intellectual disability, mild, HP:0000750:Delayed speech and language development, HP:0001510:Growth delay, HP:0000316:Hypertelorism, HP:0000365:Hearing impairment, HP:0001249:Intellectual disability, HP:0001182:Tapered finger, HP:0002194:Delaye…	Xeroderma pigmentosum, group A (278700)	AR	XPA	NM_000380.3	c.390-1G>C		P	PVS1,PM2,PP4,PP5	<1/1,000,000	Inherited from father and mother
265	HP:0010862:Delayed fine motor development, HP:0000821:Hypothyroidism, HP:0000750:Delayed speech and language development, HP:0001270:Motor delay, HP:0001022:Albinism, HP:0001622:Premature birth, HP:0002286:Fair hair, HP:0000639:Nystagmus, HP:0002194:Delayed gross motor development	Albinism, oculocutaneous, type IA (203100)	AR	TYR	NM_000372.4	c.1039T>C	p.Phe347Leu	LP	PM2,PM3,PP2,PP3,PP4	1/20,000	Inherited from father
					NM_000372.4	c.929dup	p.Arg311LysfsTer7	P	PVS1,PM2,PP4,PP5		Inherited from mother
268	HP:0012471:Thick vermilion border, HP:0000093:Proteinuria, HP:0000508:Ptosis, HP:0000369:Low-set ears, HP:0001999:Abnormal facial shape, HP:0000494:Downslanted palpebral fissures, HP:0001510:Growth delay, HP:0000316:Hypertelorism, HP:0001508:Failure to thrive, HP:0000790:Hematuria	Mosaic variegated aneuploidy syndrome 1 (257300)	AR	BUB1B	NM_001211.5	c.1045del	p.Gln349AsnfsTer5	P	PVS1,PM2,PP4	Unknown	Inherited from father
					NM_001211.5	c.2441G>A	p.Arg814His	LP	PM2,PM3,PP4,PP5,BP4		Inherited from mother
269	HP:0010862:Delayed fine motor development, HP:0000252:Microcephaly, HP:0000316:Hypertelorism, HP:0000400:Macrotia, HP:0001999:Abnormal facial shape, HP:0001263:Global developmental delay, HP:0001270:Motor delay, HP:0001256:Intellectual disability, mild, HP:0001631:Atrial septal defect, HP:0000086:Ectopic kidney, HP:0012210:Abnormal renal morphology, HP:0000729:Autistic behavior, HP:0000750:Delaye…	Okur-Chung neurodevelopmental syndrome (617062)	AD	CSNK2A1	NM_177559.2	c.140G>A	p.Arg47Gln	P	PS2,PM1,PM2,PM5,PP2,PP5,BP4	Unknown	De novo
275	HP:0010862:Delayed fine motor development, HP:0001290:Generalized hypotonia, HP:0000750:Delayed speech and language development, HP:0001274:Agenesis of corpus callosum, HP:0001263:Global developmental delay, HP:0006970:Periventricular leukomalacia, HP:0001250:Seizure, HP:0012444:Brain atrophy, HP:0001249:Intellectual disability, HP:0012469:Infantile spasms, HP:0002194:Delayed gross motor developm…	Bosch-Boonstra-Schaaf optic atrophy syndrome (615722)	AD	NR2F1	NM_005654.4	c.497C>T	p.Pro166Leu	LP	PS2,PM2,PP2,BP4	<1/1,000,000	De novo
277	HP:0010862:Delayed fine motor development, HP:0000252:Microcephaly, HP:0000365:Hearing impairment, HP:0001250:Seizure, HP:0001999:Abnormal facial shape, HP:0002705:High, narrow palate, HP:0001321:Cerebellar hypoplasia, HP:0000729:Autistic behavior, HP:0000400:Macrotia, HP:0002910:Elevated hepatic transaminase, HP:0001399:Hepatic failure, HP:0000750:Delayed speech and language development, HP:0000…	Mental retardation, X-linked, with cerebellar hypoplasia and distinctive facial appearance (300486)	XR	OPHN1	NM_002547.2	c.447dup	p.His150ThrfsTer31	LP	PVS1, PM2	<1/1,000,000	Inhertid from mother
279	HP:0001256:Intellectual disability, mild, HP:0001290:Generalized hypotonia, HP:0010862:Delayed fine motor development, HP:0000369:Low-set ears, HP:0001263:Global developmental delay, HP:0001270:Motor delay, HP:0001388:Joint laxity, HP:0000750:Delayed speech and language development, HP:0001999:Abnormal facial shape, HP:0001249:Intellectual disability, HP:0005280:Depressed nasal bridge, HP:0002194…	Coffin-Siris syndrome 1 (135900)	AD	ARID1B	NM_001346813.1	c.4969C>T	p.Gln1657Ter	P	PVS1,PS2,PM2,PP4	Unknown	De novo
280	HP:0010862:Delayed fine motor development, HP:0030084:Clinodactyly, HP:0000256:Macrocephaly, HP:0001999:Abnormal facial shape, HP:0000527:Long eyelashes, HP:0001562:Oligohydramnios, HP:0000750:Delayed speech and language development, HP:0001511:Intrauterine growth retardation, HP:0001510:Growth delay, HP:0001249:Intellectual disability, HP:0001508:Failure to thrive, HP:0002194:Delayed gross motor…	Coffin-Siris syndrome 1 (135900)	AD	ARID1B	NM_001346813.1	c.2653C>T	p.Arg885Ter	P	PVS1,PS2,PM2,PP4,PP5	Unknown	De novo
283	HP:0001650:Aortic valve stenosis, HP:0001642:Pulmonic stenosis, HP:0003072:Hypercalcemia, HP:0012471:Thick vermilion border, HP:0001999:Abnormal facial shape	Supravalvar aortic stenosis (185500)	AD	ELN	NM_001278939.1	c.582del	p.Phe195LeufsTer128	P	PVS1,PS2,PM2,PP4	1/20,000	De novo
286	HP:0010862:Delayed fine motor development, HP:0000252:Microcephaly, HP:0001999:Abnormal facial shape, HP:0001263:Global developmental delay, HP:0001256:Intellectual disability, mild, HP:0000750:Delayed speech and language development, HP:0001250:Seizure, HP:0001249:Intellectual disability, HP:0005280:Depressed nasal bridge, HP:0002194:Delayed gross motor development	Rett syndrome, congenital variant (613454)	AD	FOXG1	NM_005249.4	c.559A>G	p.Asn187Asp	P	PS2,PM1,PM2,PM5,PP3,PP4	Unknown	De novo
290	HP:0010862:Delayed fine motor development, HP:0001290:Generalized hypotonia, HP:0000252:Microcephaly, HP:0012832:Bilateral, HP:0000347:Micrognathia, HP:0001999:Abnormal facial shape, HP:0001249:Intellectual disability, HP:0001263:Global developmental delay, HP:0006970:Periventricular leukomalacia, HP:0000193:Bifid uvula, HP:0001256:Intellectual disability, mild, HP:0001257:Spasticity, HP:0001510:…	Peroxisome biogenesis disorder 2A (Zellweger) (214110)	AR	PEX5	NM_001131025.1	c.177A>C	p.Glu59Asp	VUS	PM2,PM3,PP4,BP4	Unknown	Inherited from father
					NM_001131025.1	c.1559A>G	p.Asn520Ser	LP	PM2,PM5 PP3,PP4		Inherited from mother
291	HP:0010862:Delayed fine motor development, HP:0030084:Clinodactyly, HP:0000256:Macrocephaly, HP:0001999:Abnormal facial shape, HP:0004322:Short stature, HP:0001256:Intellectual disability, mild, HP:0000750:Delayed speech and language development, HP:0001511:Intrauterine growth retardation, HP:0001510:Growth delay, HP:0001249:Intellectual disability, HP:0002007:Frontal bossing, HP:0001508:Failure …	Phelan-McDermid syndrome (606232)	AD	SHANK3	NM_033517.1	c.4935C>T	p.Arg1658Ter	P	PVS1,PS2,PM2,	1/8,000-15,000	De novo
292	HP:0010862:Delayed fine motor development, HP:0001290:Generalized hypotonia, HP:0000252:Microcephaly, HP:0006789:Mitochondrial encephalopathy, HP:0004322:Short stature, HP:0006970:Periventricular leukomalacia, HP:0001256:Intellectual disability, mild, HP:0000750:Delayed speech and language development, HP:0001511:Intrauterine growth retardation, HP:0001510:Growth delay, HP:0001250:Seizure, HP:001…	Neurodevelopmental disorder with dysmorphic facies and distal limb anomalies (617755)	AD	BPTF	NM_004459.6	c.2364_2367del	p.Gln789Ter	LP	PVS1,PM2	Unknown	Not done
294	HP:0011675:Arrhythmia, HP:0001250:Seizure, HP:0012272:J wave, HP:0012444:Brain atrophy	Brugada syndrome 9 (616399)	AD	KCND3	NM_004980.4	c.1174G>A	p.Val392Ile	LP	PS2,PM2,PP3,PP4,PP5	1/2,000	De novo
300	HP:0010862:Delayed fine motor development, HP:0001290:Generalized hypotonia, HP:0001999:Abnormal facial shape, HP:0012825:Mild, HP:0001188:Hand clenching, HP:0000729:Autistic behavior, HP:0000750:Delayed speech and language development, HP:0000508:Ptosis, HP:0001256:Intellectual disability, mild, HP:0003159:Hyperoxaluria, HP:0001249:Intellectual disability, HP:0002058:Myopathic facies, HP:0003198…	Baker-Gordon syndrome (618218)	AD	SYT1	NM_001135805.1	c.1098C>A	p.Asp366Glu	P	PS2,PM1,PM2,PP2,PP3,PP5	Unknown	De novo
306	HP:0010862:Delayed fine motor development, HP:0001290:Generalized hypotonia, HP:0003741:Congenital muscular dystrophy, HP:0000365:Hearing impairment, HP:0003186:Inverted nipples, HP:0001999:Abnormal facial shape, HP:0001249:Intellectual disability, HP:0002578:Gastroparesis, HP:0000028:Cryptorchidism, HP:0001371:Flexion contracture, HP:0000750:Delayed speech and language development, HP:0000252:Mi…	Nemaline myopathy 8, autosomal recessive (615348)	AR	KLHL40	NM_152393.3	c.1281_1294del	p.Cys428HisfsTer1	P	PVS1,PM2,PP4	Unknown	Inhertid from father
					NM_152393.3	c.1582G>A	p.Glu528Lys	LP	PM2,PM3,PP3,PP4,PP5		Inherited from mother
310	HP:0010862:Delayed fine motor development, HP:0001250:Seizure, HP:0030650:Focal, HP:0000256:Macrocephaly, HP:0001999:Abnormal facial shape, HP:0004322:Short stature, HP:0001274:Agenesis of corpus callosum, HP:0000729:Autistic behavior, HP:0000750:Delayed speech and language development, HP:0000574:Thick eyebrow, HP:0001510:Growth delay, HP:0000280:Coarse facial features, HP:0000341:Narrow forehea…	Coffin-Siris syndrome 1 (135900)	AD	ARID1B	NM_001346813.1	c.5845del	p.Gln1949LysfsTer65	P	PVS1,PS2,PM2,PP4	Unknown	De novo
312	HP:0010862:Delayed fine motor development, HP:0001290:Generalized hypotonia, HP:0002079:Hypoplasia of the corpus callosum, HP:0000750:Delayed speech and language development, HP:0001320:Cerebellar vermis hypoplasia, HP:0001256:Intellectual disability, mild, HP:0000639:Nystagmus, HP:0001249:Intellectual disability, HP:0002194:Delayed gross motor development	Mega-corpus-callosum syndrome with cerebellar hypoplasia and cortical malformations (618273)	AD	MAST1	NM_014975.2	c.1549G>A	p.Gly517Ser	P	PS2,PM2,PP2,PP3,PP4,PP5	Unknown	De novo
315	HP:0010862:Delayed fine motor development, HP:0001290:Generalized hypotonia, HP:0000316:Hypertelorism, HP:0001999:Abnormal facial shape, HP:0000508:Ptosis, HP:0001371:Flexion contracture, HP:0002804:Arthrogryposis multiplex congenita, HP:0000343:Long philtrum, HP:0001762:Talipes equinovarus, HP:0002194:Delayed gross motor development	Escobar syndrome (265000)	AR	CHRNG	NM_005199.4	c.240+1del		P	PVS1,PM2,PP4	Unknown	Inherited from father
					NM_005199.4	c.428C>G	p.Pro143Arg	LP	PM2,PM3,PP3,PP4,PP5		Inherited from mother
319	HP:0010862:Delayed fine motor development, HP:0002376:Developmental regression, HP:0012469:Infantile spasms, HP:0001263:Global developmental delay, HP:0001250:Seizure, HP:0002194:Delayed gross motor development	Epileptic encephalopathy, early infantile, 13 (614558)	AD	SCN8A	NM_001330260.1	c.3995T>C	p.Leu1332Pro	LP	PS2,PM2,PP2,PP3	Unknown	De novo
320	HP:0010862:Delayed fine motor development, HP:0000256:Macrocephaly, HP:0001999:Abnormal facial shape, HP:0200006:Slanting of the palpebral fissure, HP:0001067:Neurofibromas, HP:0010864:Intellectual disability, severe, HP:0001007:Hirsutism, HP:0000729:Autistic behavior, HP:0000369:Low-set ears, HP:0000574:Thick eyebrow, HP:0001250:Seizure, HP:0001256:Intellectual disability, mild, HP:0000750:Delay…	Neurofibromatosis-Noonan syndrome (601321)	AD	NF1	NM_000267.3	c.2850+1G>A		P	PVS1,PM2,PM6,PP4,PP5	1/3,000	Not done, assumed de novo
325	HP:0008438:Vertebral arch anomaly, HP:0000821:Hypothyroidism, HP:0001999:Abnormal facial shape, HP:0000175:Cleft palate, HP:0005978:Type II diabetes mellitus, HP:0001263:Global developmental delay, HP:0011220:Prominent forehead, HP:0000411:Protruding ear, HP:0004322:Short stature, HP:0000086:Ectopic kidney, HP:0001249:Intellectual disability, HP:0001510:Growth delay, HP:0012210:Abnormal renal mor…	Kabuki syndrome 1 (147920)	AD	KMT2D	NM_003482.3	c.11263C>T	p.Gln3755Ter	P	PVS1,PM2,PM6,PP5	1/32,000	Not done, assumed de novo
326	HP:0004482:Relative macrocephaly, HP:0000256:Macrocephaly, HP:0001999:Abnormal facial shape, HP:0000325:Triangular face, HP:0004322:Short stature, HP:0001256:Intellectual disability, mild, HP:0006349:Agenesis of permanent teeth, HP:0001510:Growth delay, HP:0000750:Delayed speech and language development, HP:0000601:Hypotelorism, HP:0001249:Intellectual disability, HP:0005280:Depressed nasal bridg…	KBG Syndrome (148050)	AD	ANKRD11	NM_013275.5	c.2647del	p.Glu883ArgfsTer94	P	PVS1,PM2,PP4	<1/1,000,000	Inhertid from mother
329	HP:0002902:Hyponatremia, HP:0002153:Hyperkalemia, HP:0001944:Dehydration, HP:0011968:Feeding difficulties, HP:0000848:Increased circulating renin level, HP:0012603:Abnormal urine sodium concentration, HP:0000859:Hyperaldosteronism, HP:0008242:Pseudohypoaldosteronism	Pseudohypoaldosteronism type I, autosomal dominant (177735)	AD	NR3C2	NM_000901.4	c.2432C>A	p.Ser811Ter	P	PVS1,PM2,PP4	1/80,000	Not done
330	HP:0010862:Delayed fine motor development, HP:0006970:Periventricular leukomalacia, HP:0000252:Microcephaly, HP:0000750:Delayed speech and language development, HP:0001249:Intellectual disability, HP:0001263:Global developmental delay, HP:0001256:Intellectual disability, mild, HP:0000618:Blindness, HP:0002119:Ventriculomegaly, HP:0001636:Tetralogy of Fallot, HP:0030490:Exudative vitreoretinopathy…	Adams-Oliver syndrome 2 (614219)	AR	DOCK6	NM_020812.3	c.1396C>T	p.Arg466Ter	P	PVS1,PM2,PP4	Unknown	Inherited from father
					NM_020812.3	c.1300del	p.Gln434ArgfsTer21	P	PVS1,PM2,PP4		Inherited from mother
	Bold; novel variant,
	Abbreviation: AD autosomal dominant, AR autosomal recessive, XR X-linked recessive, XD X-linked dominant, HGVS human genome variantion society, ACMG american college of medical genetics and genomics, P pathogenic, LP likely pathogenic, VUS variant of unknown significance * Reference from https://www.nlm.nih.gov/, https://www.malacards.org/, and https://www.omim.org/

## Sheet: Supplementary 3
Supplementary Table 3. Confirmation rate according to the type of involved organ of patients with confirmed and rejected variant
Organ	Total patients	Patients with accepted variant	Patients with rejected variant	Accept.rate
Nervous system (include behavior and/or cognition)	136	101	35	0.742647
Head or neck including facial dysmorphism	102	73	29	0.715686
Eye system	62	49	13	0.790323
Ear system	48	37	11	0.770833
Cardiovascular system	53	45	8	0.849057
Respiratory system	10	9	1	0.9
Gastrointestinal system	56	47	9	0.839286
Genitouirnay system	43	37	6	0.860465
Endocrine and metabolism/homeostasis system	126	92	34	0.730159
Musculoskeletal and limb system	16	10	6	0.625
Connective tissue system	26	22	4	0.846154
Blood and immune system	36	28	8	0.777778
Skin	16	13	3	0.8125
Neoplasm	50	35	15	0.7
Growth	23	15	8	0.652174
